# Supplementary material for: In Silico and Transcription Analysis of Trehalose-6-phosphate Phosphatase Gene Family of Wheat: Trehalose Synthesis Genes Contribute to Salinity, Drought Stress and Leaf Senescence
Source: Genes (Basel). 2021 Oct 20;12(11):1652. doi: 10.3390/genes12111652 (PMC8618227; doi:10.3390/genes12111652)
Supplement: Supplementary file 1 [file genes-12-01652-s001.zip]

Archive with 3 entries (2 files):
- Supplementary/
- Supplementary/Supplementary Figure S1-6.pdf
- Supplementary/Supplementary Table S1-12.xlsx
