# Supplementary material for: In Silico and Transcription Analysis of Trehalose-6-phosphate Phosphatase Gene Family of Wheat: Trehalose Synthesis Genes Contribute to Salinity, Drought Stress and Leaf Senescence
Source: Genes (Basel). 2021 Oct 20;12(11):1652. doi: 10.3390/genes12111652 (PMC8618227; doi:10.3390/genes12111652)
Supplement: Supplementary file 1 [file genes-12-01652-s001.zip › Supplementary/Supplementary Table S1-12.xlsx]

## Sheet: Table S1
Table S1. List of primers used for TaTPPs qRT-PCR analysis
Gene name	Gene ID	Forword (5'-3')	Reverse (5'-3')
TaTPP1-A	TraesCS1A02G210400.1	ATGTCTGACGAGATGCGTGCT	GGTTGGAAGAGATTGACCTCTTTAC
TaTPP1-B	TraesCS1B02G224300.2
TaTPP1-D	TraesCS1D02G213700.1
TaTPP2-A	TraesCS2A02G161000.1	AAGGCAAAGGCTGACGAGGT	CAGAACTTGTTGTTCTCCACCATG
TaTPP2-B	TraesCS2B02G187000.1
TaTPP2-D	TraesCS2D02G168100.1
TaTPP3-A	TraesCS2A02G161100.1	GGGAGATGCAGAGACAAGGTGT	CTCCTGAATGACAGGCAAGAACT
TaTPP3-B	TraesCS2B02G187100.1
TaTPP3-D	TraesCS2D02G168200.1
TaTPP4-A	TraesCS2A02G161200.1	CCTGTCATTCAGGAGGTGTATGAG	TCGAGGACCTTTCTCCCCTT
TaTPP4-B	TraesCS2B02G187200.1
TaTPP4-D	TraesCS2D02G168300.1
TaTPP5-A	TraesCS2A02G167100.1	GACCAACGGTAAAAAGGTTCGA	TCAGAAAGCACCTTAAAAGCGTC
TaTPP5-B	TraesCS2B02G193300.1	GACATCCAACTGAATGACGGAA	TGCACAGAAACGCAGAACTTATT
		ACAGCTCGACGAACTGCACT	CGCTCTGTGGCCTCAGCTAT
TaTPP6-A	TraesCS2A02G412100.1	TACAAAGCTTGGCTGGCAAC	GCGAAAGTGTGCCGTCATAG
TaTPP6-B	TraesCS2B02G430700.1	TACAAAGCTTGGCTGGCAAC	GCGAAAGTGTGCCGTCATAG
TaTPP6-D	TraesCS2D02G409300.1	TCCGGCTAGATGACCCTGGA	GGCTTCAGTCTCCTTGGGCA
TaTPP7-A	TraesCS3A02G085700.1	TTATAAATCAGGCAAGAGAGCGTT	TAGGACGAACTTCAACAACCTTGT
TaTPP7-D	TraesCS3D02G085800.1
TaTPP8-A	TraesCS5A02G190000.1	CCCATGATAGAAGAGGTGCATCA	CCGCACCTCGAACACCAT
TaTPP8-B	TraesCS5B02G193100.1
TaTPP8-D	TraesCS5D02G200800.1
TaTPP9-A	TraesCS6A02G248400.1	TCCCGGAAGAAGGTTCTTGA	TGGAAACCTCATCGATCATAGG
TaTPP9-B	TraesCS6B02G276300.1
TaTPP9-D	TraesCS6D02G230500.1
TaTPP10-A	TraesCS6A02G301800.1	ATGTGTGGATGAAAAGAGATGGAA	GATGTACACCGGCAGGACGT
TaTPP10-B	TraesCS6B02G330900.1
TaTPP10-D	TraesCS6D02G281100.1
TaTPP11-A	TraesCS7A02G180800.1	GAAGGCAGAAAGGTCCTGGAG	CTCCCTAGGGCACTTGGAGAC
TaTPP11-B	TraesCS7B02G085800.1
TaTPP11-D	TraesCS7D02G182600.1
TaEF-1α	Q03033	TGGTGTCATCAAGCCTGGTATGGT	ACTCATGGTGCATCTCAACGGACT

## Sheet: Table S2
Table S2. TPP protein sequences identified from wheat genome
Protein name	Protein ID			Protein sequences
TaTPP1-A	TraesCS1A02G210400.1			MDLKTSHNSPVFVDPLPSLALPMTYTTPTSFPSSGLYLNTPKKKPLPSKIEEVRAAGWLDLMLASSPPRKRQSKDFLPHDVQADDLDLRYRNWMVNYPSALGSFEAITELARGKKLALFLDYDGTLSPIVDNPANAVMSDEMRAAVRHVASLFPTAIISGRSRDKVFDFVKLTELYYAGSHGMDIMGPIRKSQSNGHHVECVRSTDSEGKEVNLFQPASEFLPMIAEVFENLSESIKDIEGARMEDNKFCVSVHYRNVAPHDYETVHQRVTAVLKDYPCLRLTHGRKVLEVRPVIDWNKGKAVEFLLESLGLSESDDVLPIYVGDDKTDEDAFKVLKANNHGFGILVSSVPKDSDAFYSLRDPSEVMEFLRTLAAWKEGSS
TaTPP1-B	TraesCS1B02G224300.2			MLCTCPLLAVTLLNYCPWSGPVRYRSLPLRDINRVFRLLSWLRFMHVCSDEKIPVFFIDKRTSHNSPVFVDPLPSLALPMTYTTPTSFPSSGLYLNTPKKKPLPSKIEEVRAAGWLDLMLASSPPRKRQSKDFLPHDVQADDLDLRYRNWMVNYPSALGSFEAITELARGKKMALFLDYDGTLSPIVDNPANAVMSDEMRAAVRHVASLFPTAIISGRSRDKVFDFVKLTELYYAGSHGMDIMGPIRKSESNGHHVECVRSTDSEGKEVNLFQPASEFLPMIAEVFENLSESIKDIEGARMEDNKFCVSVHYRNVAPHDYETVHQRVTAVLKDYPCLRLTHGRKVLEVRPVIDWNKGKAVEFLLESLGLNESDDVLPIYVGDDKTDEDAFKVLKANNHG…
TaTPP1-D	TraesCS1D02G213700.1			MDLKTSHNSPVFVDPLPSLALPMTYTTPTSFPPSGLYLNTPKKKPLPSKIEEVRAAGWLDLMLASSPPRKRQSKDFLPHDVQADDLDLRYRNWMVNYPSALGSFEAITELARGKKLALFLDYDGTLSPIVDNPANAVMSDEMRAAVRHVASLFPTAIISGRSRDKVFDFVKLTELYYAGSHGMDIMGPIRKSESNGHHVECVRSTDSEGKEVNLFQPASEFLPMIAEVFENLSESIKDIEGARMEDNKFCVSVHYRNVAPHDYETVHQRVTAVLKDYPCLRLTHGRKVLEVRPVIDWNKGKAVEFLLESLGLSESDDVLPIYVGDDKTDEDAFKVLKANNHGFGILVSSVPKDSDAFYSLRDPSEVMEFLRTLAAWKEGSS
TaTPP2-A	TraesCS2A02G161000.1			MTNHAAFAAEDAVTAVAAPAQPGRHFASFPPRRARDCRKAALGRMDLATSGVLMAGSLLDSMKASSPRHAMSPAGADQEWIEKHPSALEWFEGVLAAAEGKQIVMFLDYDGTLSPIVEDPERAVMTEEMREAVRGVAQHFPTAIVSGRCRDKVFNFVKLEELYYAGSHGMDIKGPTKVSNHKAKADEVLCQPATKFLPVIQKVYETLTAKMESIPGAMVENNKFCLSVHFRCVEEAEWDALGREVRAVLHDYPKLCLTEGRKVLEIRPSIKWDKGNALEFLLESLGFAGRGDVFPIYIGDDRTDEDAFEVLHNMGQGIGILVTKFPKETSASYSLREPAEVKEFLRKLVKSSETKKG
TaTPP2-B	TraesCS2B02G187000.1			MTNHAAFAAEDAVTAVAAPAQPGRHFASFPPRRARDCRKAALGRMDLATSGVLMSGSLLDSMKASSPRHAMSPAGADHEEWIENHPSALEWFEGVLAAAAGKQIVMFLDYDGTLSPIVEDPERAVMTEEMREAVRGVAQHFPTAIVSGRCRDKVFNFVKLEELYYAGSHGMDIKGPTKVSNHKAKADEVLCQPATKFLPVIQKVYEKLTVKMESIPGAMVENNKFCLSVHFRCVDEAEWDALGREVKAVLDVYEDLEITKGRKVLEIRPIIEWHKGKALLFLLECLGFAGRGDVFPIYIGDDRTDEDAFEVLHNMGQGIGILVTKFPKETSASYSLREPAEVKEFLRKLVKSNETKKG
TaTPP2-D	TraesCS2D02G168100.1			MTNHAAFAAEDAVTAVAAQAQPGRHFASFPPRRARDCRKASLGRMDLATSAVVMAGSLLDSMKASSPRHAMSPTGADQEEWIENHPSALEWFEGVLAAAEGKQIVMFLDYDGTLSPIVEDPDRAVMTEEMREAVRGVAQHFPTAIVSGRCRDKVFNFVKLEELYYAGSHGMDIKGPTKVSNHKAKADEVLCQPATKFLPVIQKVYKTLTAKMESIPGAMVENNKFCLSVHFRCVEEAEWDALGREVKAVLDVYEDLEITEGRKVLEIRPTIEWHKGKALLFLLECLGFAGRGDVFPIYIGDDRTDEDAFEVLRNMGQGIGILVTKFPKETSASYSLREPAEVKEFLHKLVKSNETKKG
TaTPP3-A	TraesCS2A02G161100.1			MTNHAAFAAEDAVTAVAAPVQPGRHFASFPPRRARDCRKAALGRMDLATSGVLMAGSLLDSMKASSPRHAMPPAGADHEEWIEKHPSALEWFEGVLAATEGKQIVMFLDYDGTLSPIVQDPDRAVMTEEMRDAVRGVAQHFPTAIVSGRCRDKVFNFVKLEELYYAGSHGMDIKGPTKVSNHKAKADEVLCQPATEFLPVIQEVYEKLTAKMESIPGAMVENNKFCLSVHFRCVEEAEWDALGREVKAVLDDYPKLCLTKGRKVLEIRPSIEWNKGHALKFLLKSLGYAGRSDVFPIYIGDDRTDEDAFKVLRNMGQGIGILVTKFPKDTSASYSLREPAEVKEFLRKLVKSNATKKG
TaTPP3-B	TraesCS2B02G187100.1			MTNHAAFAAEDAVTAVAAPAQPGRHFASFPPRRARDCRKAALGRMDLATSGVLMAGSLLDSMKASSPRHAMSPAGADHEEWIEKHPSALEWFEGVLAAAEGKQIVMFLDYDGTLSPIVEDPDRAVMTEEMREAVRGVAQHFPTAIVSGRCRDKVFNFVKLEELYYAGSHGMDIKGPTKVSNHKAKADEVLCQPATEFLPVIQEVYETLTAKMESIPGAMVENNKFCLSVHFRCVEEAEWDVLGREVRAVLHDYPKLCLTKGRKVLEIRPSIEWDKGYALKFLLKSLGYAGRGDVFPIYIGDDRTDEDAFKVLRNMGQGIGILVTKFPKDTSASYSLREPAEVKEFLRKLVKSNGTKKG
TaTPP3-D	TraesCS2D02G168200.1			MTNHAAFAAEDAVTAVAAPAQPGRHFASFPPRRARDCRKAALGRMDLATSGVLMAGSLLDSMKASSPRHAMSPAGADHEEWIEKHPSALEWFEGVLAAAEGKQIVMFLDYDGTLSPIVQDPDRAVMTEEMRDAVRGVAQHFPTAIVSGRCRDKVFSFVKLEELYYAGSHGMDIKGPTKVSNHKAKADEVLCQPATEFLPVIQEVHEKLTAKMESIPGAMVENNKFCLSVHFRCVEEAEWDALGRDVKAVLDDYPKLCLTKGRKVLEVRPSIEWNKGHALKFLLKSLGYAERVNVFPIYIGDDRTDEDAFKVLQNMGQGIGILVTKFPKETSASYSLREPAEVKEFLRKLAKSNGTKKG
TaTPP4-A	TraesCS2A02G161200.1			MMNHATFAAEEAVTAVAAPAQPGRHFVSLPPRRARDCRKASLGRMDLATSAVLMGGSLLDSMKASSPRHPMSPAGADNEEWIEKHPSALEWFEGVLAAAEGKQIVMFLDYDGTLSPIVQDPDRAVMTEEMRDAVRGVAQHFPTAIVSGRCRDKVFNFVKLEELYYAGSHGMDIKGPTKVSNHKAKADEVLCQPATEFLPVIQEVYEKLTAKMESIPGAMVENNKFCLSVHFRCVEEAEWDALGREVKAVLDDYPKLCLTKGRKVLEIRPSIEWNKGHALKFLLKSLGYAGRSDVFPIYIGDDRTDEDAFKVLQNMGQGIGILVTKFPKDTSASYSLREPAEVKEFMRKLVKSNGIKKG
TaTPP4-B	TraesCS2B02G187200.1			MMNHATFAAEDAVTAVTAPAQPGRHFVSLPPRRARDCRKASLGRMDLATSAVLMAGSLLDSMKASSPRHAMSPAGADHEEWIEKHPSALEWFEGVLAAAEGKQIVMFLDYDGTLSPIVEDPDRAVMTEEMRDAVRGVAQHFPTAIVSGRCRDKVFNFVKLEELYYAGSHGMDIKGPTKVSNHKAKADEVLCQPATEFLPVIQEVYETLTAKMESIPGAMVENNKFCLSVHFRCVEEAEWDALGREVKAVLDDYPKLCLTKGRKVLEIRPFIKWNKGNALKFLLKSLGYAGRGDVFPIYIGDDRTDEDAFKVLRNMGQGIGILVTKFPKDTSASYSLREPAEVKEFMRKLVKSNGVKKG
TaTPP4-D	TraesCS2D02G168300.1			MMNHAAFAAEDAVTAVAAPAQPGRHFVSLPPRRARDCRKASLSRMDLATSAVLMAGSLLDSMKASSPRHAMSPAGADHEEWIVSFFHMHPWLLLAFFPTLPPSLQPIIEESLPESQEKHPSALEWFEGVLAAAEGKQIVMFLDYDGTLSPIVEDPDRAVMTEEMRDAVRGVAQHFPTAIVSGRCRDKVFNFVKLEELYYAGSHGMDIKGPTKVSNHKAKADEVLCQPATEFLPVIQEVYETLTAKMESIPGAMVENNKFCLSVHFRCVEEAEWDALGREVKAVLEDYPKLCLTKGRKVLEIRPFIKWNKGNALKFLLKSLGYAGRGDVFPIYIGDDRTDEDAFKVLRNMGQGIGILVTKFPKDTSASYSLREPAEVKEFMRKLVKSNGIKKG
TaTPP5-A	TraesCS2A02G167100.1			MFLDYDGTLTPIVKKPERAFMSEQTRNAVRELAMTFSTSIVTGRSCDKAKGFIQLDELHYAGSHGQDIQLNDGTDPFQPNSEYLPVIAEATERLKEAVREIKGASVENNKFCVSVHYREVRREKDKDLLKNIVMRTVTEEFPDLKVTNGKKVREVRPGAKFDKGDAVKYLLQQLTNKHSWDSSRILPIYIGDDKTDEDAFKVLSEEGGFGIRVCKWRKRTAAEYSLKNPSEVKEFLEKLVRWRREQDQV
TaTPP5-B	TraesCS2B02G193300.1			MYRGMKIPAVAALAFVLTRVSLASPGYWAHDCDGNYTVPSSYQKSLEQLSAGLPDAVSSSPDLFDKKVLGSWGSRVYGLGRCRPGTDASTCKACLDEAFQEAQVICPLRKRVYMYYEVCTLAFADEDLPSHSAVHKVATKVNGSQVPAQCSKVFDMAINELITYLVKMAAVSPHMSATGQKELAGGACTYSIYGLAECFPKMSAANCSDCLEDLLVVPFLHGHQSEWRSSLTCSYRLEPRPLFDVGKGGLATPGGKNGKKQVWIVVGCVAGALIILLVLLLLWWKLPAKRPSAIKFFDDIIANVQGKTIVMFLDYDGTLTPIVKKPERAFMSEQTRNAVRELAMAFSTSVVTGRSCEKAKGFIQLDELHYAGSHGQDIQLNDGTDPFQPNSEYLQIIAE…
TaTPP6-A	TraesCS2A02G412100.1			MSDHVAKSQPVLSMPSSVPSNLMPSSVTSKRHPCSSASVTYISRRKLVEVVDGLLGVMTPTSTHIKPSVHSDSDGLSDEVSPYKAWLATCPSALTSFDRIIASAHGKKIALFLDYDGTLSPIVNDPEKAFMSPEMRVAVKNVAKFFPTAIVSGRSRDKVFEFVNLKELYYAGSHGMDIMLSSADSENKTEDDKEAKLFQPASEFLPMITEAYNSLVEATRSIKGANVENNKFCVSVHYRNVDKQDWNSVAQLVDDVLKSFPRLKLTTGRKVLEVRPVIDWDKGKAVEFLLQSLRLDDPGSVLPIYIGDDRTDEDAFKVLRERNCGYGIIVSQVPKETEAFYSLRAPSEVMEFLDSLVRWKEQQQPAHDQE
TaTPP6-B	TraesCS2B02G430700.1			MSDHAAKSQPVLSMPSSVPSNLMPSSVTSKRHPCSSASVTYISRRKLVEVVDGLLGVMTPSSTHIKPSVHFDSDGPSDEVSPYKAWLATCPSALASFDRIIASAQGKKIALFLDYDGTLSPIVNDPEKAFMSTEMRAAVKNVSKFFPTAIVGGRSRDKVFEFVQLKELCYAGSHGMDIMLSSADSSKSKTEDDKEAKLFQPASEFLPMIIEAYNSLVEATRSIRGANVENNKFCVSVHYRNVDKQDWDSVAQLVNDVLKSFPRLKLTTGRKVLEVRPVIDWDKGKAVEFLLQSLRLDDPGSVLPIYIGDDRTDEDAFKVLRERNCGYGILVSQVPKETEAFYSLRAPSEVMEFLDSLVRWKDQQQPAHDQE
TaTPP6-D	TraesCS2D02G409300.1			MSDHVAQSQPVLSMPSSVPSTLMPSSVTSKRHPCSSASVTYISRRKLVEVVDGLLGVMTPSSTHIKPSVHSFSDGPSDELCPYKAWLATCPSALASFDRIIASAQGKKIALFLDYDGTLSPIVNDPEKAFMSPEMRAAVKNVAKFFPTAIVSGRSRDKVFEFVQLKELCYAGSHGMDIMLSSADSESKTEDDKETKLFQPASEFLPMIIEAYDSLVEATRSITGANVENNKFCVSVHYRNVDKQDWNSVAQLVDDVLKSFPHLKLTTGRKVLEVRPVIDWDKGKAVEFLLQSLRLDDPESVLPIYIGDDRTDEDAFKVLRERNCGCGILVSQLPKQTQAFYSLRAPSEVMEFLDSLVRWKEQQQPAHVQE
TaTPP7-A	TraesCS3A02G085700.1			MDMQMYRGHAVVAALVLLTTVTAASPTGYWGYLCDGGNYSAPSKYQQNLEQLSATLPEAVASSPTLFHTQAVGSSHDRAYALARCRGDTEADDCRRCLTQAFQDARAVCTFRKGISIYYDTCSLWFAEKKIKIHLGDSQSVLRADGPPIPTQCKAFQNDASTLIADVARKASDSSQRYATGEKGRDERACNYTLYTLADCLPGISAAQCQVCLEDLTSTPGLSGGQMGERKATLLCSYRLEPYQFFRDTKGHKNKTVWIVVGVAGGAVLLAIALLLWWWLLAKRPSAIDSFNKITANWQGKTIALFLDYDGTLAPKVDNPDEAYMSSEMREVVQELASLCATSVVSGRARYKTESFVMIENLHYAGSHGAEIKLIDETEAYEPAREYVPVINQARERLE…
TaTPP7-D	TraesCS3D02G085800.1			MQSFLRVCELGLHRTVRAGTYSSPRRGVTRGGGAYRGRAQMDMQMYRGHAVVAALVLLTTVTAASPTGYWGYLCDGGNYSAPSKYQQNLEQLSATLPEAVASSPSLFHTQAVGSSQDRAYALARCRGDTEADDCKRCLTQAFKDVRAVCTFRKGISIYYDTCSLWFAEKIKIHLGDLQSVLRADGPPIPTQCKAFQNDASTLIADVARKASYSSQRHATGEKGRDERACNYTLYTLADCLPGISAAQCQVCLEDLTSTPGLSGGQMGERKATLLCSYRLEPYQFFRDTKDSSKQHDTIIAAKAAFAKPFFMEAKHPSAIDSFNKITTNWQGKTIALFLDYDGTLAPKVDNPDEAYMSSEMREVVQELASLCATSVVSGRARDKAENFVMIENLHYAGNH…
TaTPP8-A	TraesCS5A02G190000.1			MAQTTVVVPEVGMTAPAPTACPCPGSLFPYPPPRAGMAVSRKCLRAAQAELGAGMLSGLVESMRASSPTHARAAAALAAGVDDEHAAWMAKHPSALGKFEEIVAASKGKQIVMFLDYDGTLSPIVDDPDAAFMSETMRMAVRSVAKHFPTAIVSGRCRDKVFDFVKLAELYYAGSHGMDIKGPAKSSKSKAKGVLFQPASEFLPMIEEVHQRLIEETKHVAGAKVENNKFCVSVHFRCVDEKSWGALAETVKGVMREYPKLRMSQGRMVFEVRPTIKWDKGKALEFLLESLGFADCPNVLPVYIGDDRTDEDAFKVLRRRGQGVGILVSKHPKDTSASFSLQEPAEVMEFLLRLVEWKQLSKARLRLRRQADA
TaTPP8-B	TraesCS5B02G193100.1			MAQTTVVVPEVGMTAATPTACPCPGSLFPYPPPRAGMAVSRKCLRAAQAELGAGMLSGLVESMRASSPTHARAAAALAAGVDDEHAAWMARHPSALGKFEEIVAASKGKQIVMFLDYDGTLSPIVDDPDAAFMSETMRMAVRSVAKHFPTAIVSGRCRDKVFEFVKLAELYYAGSHGMDIKGPAKSSKSKAKGVLFQPASEFLPMIEEVHQRLIEETKHVAGAKVENNKFCVSVHFRCVDEKSWGALAETVKGVMREYPKLRMSQGRMVFEVRPTIKWDKGKALEFLLESLGFADCPNVLPVYIGDDRTDEDAFKVLRRRGQGVGILVSKHPKDTSASFSLQEPAEVMEFLLRLVEWKQLSRARLRLRRQADA
TaTPP8-D	TraesCS5D02G200800.1			MAQTTVVVPEVGMTAAAPTACSCPGSLFPYPPPRAGMAVSRKCLRAAQAELGAGMLSGLVESMRASSPTHARAAAALSAGVDDEHAAWMARHPSALGKFEEIVAASKGKQIVMFLDYDGTLSPIVDDPDAAFMSETMRMAVRSVAKHFPTAIVSGRCRDKVFDFVKLAELYYAGSHGMDIKGPAKSSKSKAKGVLFQPASEFLPMIEEVHQRLIEETKHVAGAKVENNKFCVSVHFRCVDEKSWGALAETVKGVMREYPKLRMSQGRMVFEVRPTIKWDKGKALEFLLESLGFADCPNVLPVYIGDDRTDEDAFKVLRRRGQGVGILVSKHPKDTSASFSLQEPAEVMEFLLRLVEWKQLSKARLRLRRQADA
TaTPP9-A	TraesCS6A02G248400.1			MDLSNGSPVISDPMSMSQSLMGVLPSNMMPFSVRPGGYSGAGGAGVNVSRRKIEEVLVSGLLDAMKSSSPRKKHNVVFGQENLPEEDPAYSAWMAKCPSALASFKQIVASAQGKKIAVFLDYDGTLSPIVDDPEKAVMSPVMRAAVRNVAKYFPAAIVSGRSRKKVLEFVKLKELCYAGSHGMDIMTSSSAHYEHNAEKGKEANLFQPARDFLPMIDEVSKALLEVTRGIEGASVEDNKFCVSVHYRNVDEKDWELVARLVNEVLEDFPTLKVTNGRMVLEVRPVIDWDKGKAVEFLLQSLGLSDPENVIPIYIGDDRTDEDAFKVLRERNCGYGILVSQAPKETEAFYSLRDPSEVMEFLNSLVRWKKHSL
TaTPP9-B	TraesCS6B02G276300.1			MDLSNGSPVISDPMSMSQSLMGVLPSNMMPFSVRPGGYSGAGGAGVNVSRRKIEEVLVSGLLDAMKSSSPRKKHNVVFGEENLPEEDPAYSTWMAKCPSALASFKQIVASAQGKKIAVFLDYDGTLSPIVDDPEKAVMSPVMRAAVRNVAKYFPAAIVSGRSRKKVLEFVKLKELCYAGSHGMDIMTSSSAHYERNAEKGKEANLFQPARDFLPMIDEVSKVLLEVTSRIEGASVEDNKFCVSVHYRNVDEKDWELVARLVNEVLEDFPRLKVTNGRMVLEVRPVIDWDKGKAVEFLLQSLGLSDSEKVIPIYIGDDRTDEDAFKVLRERNCGYGILVSQAPKETEAFYSLRDPSEVMEFLNSLVRWKKHSL
TaTPP9-D	TraesCS6D02G230500.1			MDLSNGSPVISDPMAMSQSLMGVLPSNMMPFSVRPGGYSGAGGAGVNVSRRKIEEVLVSGLLDAMKSSSPRKKHNVVFGQENLPEEDPAYSAWMAKCPSALASFKQIVASAQGKKIAVFLDYDGTLSPIVDDPEKAVMSPVMRAAVRNVAKYFPAAIVSGRSRKKVLEFVKLKELCYAGSHGMDIMTSSSAHYEHNTEKGKEANLFQPARDFLPMIDEVSKALLEVTSGIEGASVEDNKFCVSVHYRNVDEKDWELVARLVNEVLEDFPALKVTNGRMVLEVRPVIDWDKGKAVEFLLQSLGLSDSENVIPIYIGDDRTDEDAFKVLRERNCGYGILVSQVPKETEAFYSLRDPSEVMEFLNSLVRWKKHSL
TaTPP10-A	TraesCS6A02G301800.1			MTTSQDVVVSEMGIGAGGAAMPGSGAAGLFACRSAASAGAMSMRQTYRDLAAAAARSANCTWAELEAMRAASPTRSRPGADVDELTAWMRKHPSALGKFEQIASASKGKKIVMFLDYDGTLSPIVANPDAAYMSDAMREAVRDVAKHFPTAIVSGRCRDKVHNFVGLSELYYAGSHGMDIQGPGSNPESVLCQPASEFLPMIDEVYKVLVEKTKSTPGAKVENNKFCLSVHFRCVDEKRWNFLAEQVKAVIKDYPMLKLTQGRKVFELRPSIMWDKGKALEFLLESLGFASCSDVLPVYIGDDRTDEDAFKVLRKRGQGVGILVSKCAKETSASYSLQDPAEVMEFLLRLVEWKRRSSAAAPPMVRPRVQPRPAAGGTDPRRRSGRPPVNPARRDRCPV…
TaTPP10-B	TraesCS6B02G330900.1			MTTSQDVVVSEMGIGAGGAAMPGSGAAGLFACRSAASAGAMSMRQTYRDLAAAASRSANCTWAELEAMRAASPTRSRPGTDVDELTAWMVSPAHPSCLHGARRFFTVHGCCLQAGGDSNLSLVLLCSEQRKHPSALGKFEQIASASKGKKIVMFLDYDGTLSPIVANPDAAYMSDAMREAVRDVAKHFPTAIVSGRCRDKVHNFVGLSELYYAGSHGMDIKGPGSNPESVLCQPASEFLPMIDEVYKVLVEKTKSTPGAKVENNKFCLSVHFRCVDEKRWNFLAEQVKAVIKDYPMLKLTQGRKVFELRPSIMWDKGKALEFLLESLGFASCSDVLPVYIGDDRTDEDAFKVLRKRGQGVGILVSKCAKETSASYSLQDPAEVMEFLLRLVDWKRRSSA…
TaTPP10-D	TraesCS6D02G281100.1			MTTSQDVVVSEMGIGAGGAAMPGSGAAGLFACRSAASAGAMSMRQTYRDLAAAAARSANCTWAELEAMRAASPTRSRPGADVDELTAWMRKHPSALSKFEQIASASKGKKIVMFLDYDGTLSPIVANPDAAYMSDAMREAVRDVAKHFPTAIVSGRCRDKVHNFVGLSELYYAGSHGMDIKGPGSNPESVLCQPASEFLPMIDEVYKVLVEKTKSTPGAKVENNKFCLSVHFRCVDEKRWNFLAEQVKAVIKDFPMLKLTQGRKVFELRPSIMWDKGKALEFLLESLGFASCSDVLPVYIGDDRTDEDAFKVLRKRGQGVGILVSKCAKETSASYSLQDPAEVMEFLLRLVEWKRRSSTAAPPMVRPRV
TaTPP11-A	TraesCS7A02G180800.1			MANQDVVLRPDMGGIAAAAAMPGSSSRAIFACRGAASSSLRRRSAVDDEFRAGSPCATSWVVQAMRASSPARSAAVDEYAAWTRKHPSALASFEQIAAAAKGKQVVVFLDYDGTLSPIVADPDTAVISGEMREAVRGVAKHFPAAIVTGRCVEKVCSFVGLSELYYAGSHGMDIKGPGSNAEEVLLQPAREFLPVIAEVYEALVEKTKSTPGARVENNKFCLSVHFRCVDEKRWSPLAEQAKEVLRDYPDLSLNEGRKVLEIRPSIMWDKGKAVEFLLQSLGFDGRSDVLPLYLGDDRTDEDAFKMLRKRGHGLGILVSKCPRETDASYSLQDPTEVMEFLHRLVQWRRRRSSSSAMRARV
TaTPP11-B	TraesCS7B02G085800.1			MANQDVVLRPDMDGIAAAAAMPGSSNRAIFACRGAASTSLRRRSAVDDEFRAGSPCATSWVFQAMRASSPPRSPAVDEYAAWTRKHPSALASFEQIAAAAKGKQVVVFLDYDGTLSPIVADPDTAFISGEMREAVRGVAQHFPAAIVTGRCVEKVCNFVGLSELYYAGSHGMDIKGPGSNAEEVLLQPAREFLPVIAEVYEALVEKTKTTPGARVENNKFCLSVHFRCVDEKRWSPLAEQVKEVLRDYPDLRLNEGRKVLEIRPSIMWDKGKAVEFLLQSLGFDGRSDVLPLYLGDDRTDEDAFKMLRKRGHGLGILVSKCPRETDASYSLQDPTEVMEFLHRLVQWKRRRSSSSSSSAMRARV
TaTPP11-D	TraesCS7D02G182600.1			MANQDVVLRPDMGGIASAAAMPGSSSRPIFACRGAASTSLRRRSGVDDDYGARSPCATSWVVQAMRASSPARSAAVDEYAAWTRKHPSALASFEQIAASAKGKQVVVFLDYDGTLSPIVADPDTAFITGEMREAVRGVAKHFPAAIVTGRCVEKVCSFVGLSELYYAGSHGMDIKGPGSNAEEVLLQPAREFLPVIAEVYEALVEKTKSTPGARVENNKFCLSVHFRCVDEKRWSPLAEQVKEVLRDYPDLRLNEGRKVLEIRPSIMWDKGKAVEFLLQSLGFDGRSDVLPLYLGDDRTDEDAFKMLRKRGHGLGILVSKCPRETDASYSLQDPTEVMEFLHRLVQWKRRRSSSSSSAMRARV

## Sheet: Table S3
Table S3. Number of TPP proteins in different plant species
Plant Species	Genome Size (Approx.)	Coding Genes	TPP Genes
Triticum aestivum (6n)	17 Gb	107891	31
Oryza sativa (2n)	500 Mb	37960	12
Arabidopsis thaliana (2n)	135 MB	27655	10
Zea mays (2n)	2.4 Gb	39591	11
Glycine max (2n)	1.15 Gb	55897	17

## Sheet: Table S4
Table S4. Sequence identity and query cover of TaTPP proteins
Gene-1	Gene-2	Query Cover	Percent identity
TaTPP1-A	TaTPP1-A	1	1
TaTPP1-A	TaTPP1-D	1	0.9948
TaTPP1-A	TaTPP1-B	1	0.9843
TaTPP1-B	TaTPP1-B	1	1
TaTPP1-B	TaTPP1-A	0.86	0.9843
TaTPP1-B	TaTPP1-D	0.86	0.9843
TaTPP1-D	TaTPP1-D	1	1
TaTPP1-D	TaTPP1-A	1	0.9948
TaTPP1-D	TaTPP1-B	1	0.9843
TaTPP2-A	TaTPP2-A	1	1
TaTPP2-A	TaTPP3-B	1	0.9525
TaTPP2-A	TaTPP3-A	1	0.9274
TaTPP2-A	TaTPP4-B	1	0.9218
TaTPP2-A	TaTPP2-B	1	0.9358
TaTPP2-A	TaTPP3-D	1	0.919
TaTPP2-A	TaTPP4-D	1	0.8444
TaTPP2-A	TaTPP2-D	1	0.9302
TaTPP2-A	TaTPP4-A	1	0.905
TaTPP2-B	TaTPP2-B	1	1
TaTPP2-B	TaTPP2-D	1	0.9525
TaTPP2-B	TaTPP2-A	1	0.9358
TaTPP2-B	TaTPP3-B	1	0.9218
TaTPP2-B	TaTPP3-A	1	0.9162
TaTPP2-B	TaTPP3-D	1	0.9078
TaTPP2-B	TaTPP4-B	1	0.8994
TaTPP2-B	TaTPP4-D	1	0.8214
TaTPP2-B	TaTPP4-A	1	0.8939
TaTPP2-D	TaTPP2-D	1	1
TaTPP2-D	TaTPP2-B	1	0.9525
TaTPP2-D	TaTPP2-A	1	0.9302
TaTPP2-D	TaTPP3-B	1	0.9162
TaTPP2-D	TaTPP3-A	1	0.905
TaTPP2-D	TaTPP4-B	1	0.905
TaTPP2-D	TaTPP3-D	1	0.8939
TaTPP2-D	TaTPP4-D	1	0.8265
TaTPP2-D	TaTPP4-A	1	0.8911
TaTPP3-A	TaTPP3-A	1	1
TaTPP3-A	TaTPP3-D	1	0.9609
TaTPP3-A	TaTPP3-B	1	0.9637
TaTPP3-A	TaTPP4-B	1	0.9469
TaTPP3-A	TaTPP4-A	1	0.9525
TaTPP3-A	TaTPP2-A	1	0.9274
TaTPP3-A	TaTPP4-D	1	0.8648
TaTPP3-A	TaTPP2-B	1	0.9162
TaTPP3-A	TaTPP2-D	1	0.905
TaTPP3-B	TaTPP3-B	1	1
TaTPP3-B	TaTPP3-A	1	0.9637
TaTPP3-B	TaTPP4-B	1	0.9525
TaTPP3-B	TaTPP3-D	1	0.9497
TaTPP3-B	TaTPP2-A	1	0.9525
TaTPP3-B	TaTPP4-D	1	0.8724
TaTPP3-B	TaTPP4-A	1	0.9385
TaTPP3-B	TaTPP2-B	1	0.9218
TaTPP3-B	TaTPP2-D	1	0.9162
TaTPP3-D	TaTPP3-D	1	1
TaTPP3-D	TaTPP3-A	1	0.9609
TaTPP3-D	TaTPP3-B	1	0.9497
TaTPP3-D	TaTPP4-B	1	0.933
TaTPP3-D	TaTPP4-A	1	0.9413
TaTPP3-D	TaTPP2-A	1	0.919
TaTPP3-D	TaTPP4-D	1	0.852
TaTPP3-D	TaTPP2-B	1	0.9078
TaTPP3-D	TaTPP2-D	1	0.8939
TaTPP4-A	TaTPP4-A	1	1
TaTPP4-A	TaTPP4-B	1	0.9637
TaTPP4-A	TaTPP3-A	1	0.9525
TaTPP4-A	TaTPP3-D	1	0.9413
TaTPP4-A	TaTPP3-B	1	0.9385
TaTPP4-A	TaTPP4-D	1	0.8776
TaTPP4-A	TaTPP2-A	1	0.905
TaTPP4-A	TaTPP2-B	1	0.8939
TaTPP4-A	TaTPP2-D	1	0.8911
TaTPP4-B	TaTPP4-B	1	1
TaTPP4-B	TaTPP4-A	1	0.9637
TaTPP4-B	TaTPP4-D	1	0.9005
TaTPP4-B	TaTPP3-B	1	0.9525
TaTPP4-B	TaTPP3-A	1	0.9469
TaTPP4-B	TaTPP3-D	1	0.933
TaTPP4-B	TaTPP2-A	1	0.9218
TaTPP4-B	TaTPP2-B	1	0.8994
TaTPP4-B	TaTPP2-D	1	0.905
TaTPP4-D	TaTPP4-D	1	1
TaTPP4-D	TaTPP4-B	1	0.9005
TaTPP4-D	TaTPP4-A	1	0.8776
TaTPP4-D	TaTPP3-B	1	0.8724
TaTPP4-D	TaTPP3-A	1	0.8648
TaTPP4-D	TaTPP3-D	1	0.852
TaTPP4-D	TaTPP2-A	1	0.8444
TaTPP4-D	TaTPP2-B	1	0.8214
TaTPP4-D	TaTPP2-D	1	0.8265
TaTPP5-A	TaTPP5-A	1	1
TaTPP5-A	TaTPP5-B	1	0.9679
TaTPP5-B	TaTPP5-B	1	1
TaTPP6-A	TaTPP6-A	1	1
TaTPP6-A	TaTPP6-B	1	0.9434
TaTPP6-A	TaTPP6-D	1	0.9324
TaTPP6-B	TaTPP6-B	1	1
TaTPP6-B	TaTPP6-A	1	0.9434
TaTPP6-B	TaTPP6-D	1	0.9326
TaTPP6-D	TaTPP6-D	1	1
TaTPP6-D	TaTPP6-A	1	0.9324
TaTPP6-D	TaTPP6-B	1	0.9326
TaTPP7-A	TaTPP7-A	1	1
TaTPP7-A	TaTPP7-D	1	0.9096
TaTPP7-D	TaTPP7-D	1	1
TaTPP7-D	TaTPP7-A	0.93	0.9096
TaTPP8-A	TaTPP8-A	1	1
TaTPP8-A	TaTPP8-D	1	0.9893
TaTPP8-A	TaTPP8-B	1	0.9866
TaTPP8-B	TaTPP8-B	1	1
TaTPP8-B	TaTPP8-D	1	0.9866
TaTPP8-B	TaTPP8-A	1	0.9866
TaTPP8-D	TaTPP8-D	1	1
TaTPP8-D	TaTPP8-A	1	0.9893
TaTPP8-D	TaTPP8-B	1	0.9866
TaTPP9-A	TaTPP9-A	1	1
TaTPP9-A	TaTPP9-D	1	0.9839
TaTPP9-A	TaTPP9-B	1	0.9758
TaTPP9-B	TaTPP9-B	1	1
TaTPP9-B	TaTPP9-D	1	0.9731
TaTPP9-B	TaTPP9-A	1	0.9758
TaTPP9-D	TaTPP9-D	1	1
TaTPP9-D	TaTPP9-A	1	0.9839
TaTPP9-D	TaTPP9-B	1	0.9731
TaTPP10-A	TaTPP10-A	1	1
TaTPP10-A	TaTPP10-D	0.88	0.9892
TaTPP10-A	TaTPP10-B	0.88	0.8875
TaTPP10-B	TaTPP10-B	1	1
TaTPP10-B	TaTPP10-D	1	0.8851
TaTPP10-B	TaTPP10-A	1	0.8875
TaTPP10-D	TaTPP10-D	1	1
TaTPP10-D	TaTPP10-A	1	0.9892
TaTPP10-D	TaTPP10-B	1	0.8851
TaTPP11-A	TaTPP11-A	1	1
TaTPP11-A	TaTPP11-B	1	0.956
TaTPP11-A	TaTPP11-D	0.96	0.9598
TaTPP11-B	TaTPP11-B	1	1
TaTPP11-B	TaTPP11-A	1	0.956
TaTPP11-B	TaTPP11-D	0.95	0.9511
TaTPP11-D	TaTPP11-D	1	1
TaTPP11-D	TaTPP11-B	0.95	0.9511
TaTPP11-D	TaTPP11-A	0.95	0.9625

## Sheet: Table S5
Table S5. Pairwise identities and divergence between TaTPP genes and details about the duplication of those genes
Gene name	Duplicated genes	Query Cover (%)	Percent identity (%)	Ka	Ks	Ka/Ks	Selection Type	MYA
TaTPP2-A	TaTPP3-A	1	0.9274	0.0312806	0.118724	0.263473	Purifying Selection	9.05
TaTPP2-A	TaTPP3-B	1	0.9525	0.0198996	0.118097	0.168502	Purifying Selection	9
TaTPP2-A	TaTPP3-D	1	0.919	0.0351015	0.137626	0.25505	Purifying Selection	10.49
TaTPP2-A	TaTPP4-A	1	0.905	0.0415026	0.1194	0.347592	Purifying Selection	9.1
TaTPP2-A	TaTPP4-B	1	0.9218	0.0351015	0.142361	0.246566	Purifying Selection	10.85
TaTPP2-A	TaTPP4-D	1	0.8444	0.0338121	0.156865	0.215549	Purifying Selection	11.96
TaTPP2-B	TaTPP3-A	1	0.9162	0.0461717	0.115586	0.399458	Purifying Selection	8.81
TaTPP2-B	TaTPP3-B	1	0.9218	0.0436472	0.12874	0.339032	Purifying Selection	9.81
TaTPP2-B	TaTPP3-D	1	0.9078	0.0500466	0.168012	0.297874	Purifying Selection	12.81
TaTPP2-B	TaTPP4-A	1	0.8939	0.0578549	0.107098	0.540203	Purifying Selection	8.16
TaTPP2-B	TaTPP4-B	1	0.8994	0.0526606	0.139101	0.378578	Purifying Selection	10.6
TaTPP2-B	TaTPP4-D	1	0.8214	0.0513416	0.139201	0.368831	Purifying Selection	10.61
TaTPP2-D	TaTPP3-A	1	0.905	0.0501448	0.138807	0.361256	Purifying Selection	10.58
TaTPP2-D	TaTPP3-B	1	0.9162	0.0450151	0.142777	0.315282	Purifying Selection	10.88
TaTPP2-D	TaTPP3-D	1	0.8939	0.0560032	0.165637	0.338108	Purifying Selection	12.62
TaTPP2-D	TaTPP4-A	1	0.8911	0.0585741	0.132507	0.442045	Purifying Selection	10.1
TaTPP2-D	TaTPP4-B	1	0.905	0.0514181	0.143861	0.357414	Purifying Selection	10.97
TaTPP2-D	TaTPP4-D	1	0.8265	0.0501026	0.153573	0.326245	Purifying Selection	11.71
TaTPP3-A	TaTPP4-A	1	0.9525	0.0216376	0.038444	0.562834	Purifying Selection	2.93
TaTPP3-A	TaTPP4-B	1	0.9469	0.0248059	0.123684	0.200559	Purifying Selection	9.43
TaTPP3-A	TaTPP4-D	1	0.8648	0.0235411	0.133111	0.176853	Purifying Selection	10.15
TaTPP3-B	TaTPP4-A	1	0.9385	0.0279796	0.0851241	0.328692	Purifying Selection	6.49
TaTPP3-B	TaTPP4-B	1	0.9525	0.0223226	0.11843	0.188487	Purifying Selection	9.03
TaTPP3-B	TaTPP4-D	1	0.8724	0.0210605	0.118514	0.177705	Purifying Selection	9.03
TaTPP3-D	TaTPP4-A	1	0.9413	0.027287	0.105959	0.257525	Purifying Selection	8.08
TaTPP3-D	TaTPP4-B	1	0.933	0.0317541	0.159641	0.198909	Purifying Selection	12.17
TaTPP3-D	TaTPP4-D	1	0.852	0.0304768	0.174537	0.174615	Purifying Selection	13.3

## Sheet: Table S6
Table S6. Phylogenetic tree member with their gene ID
Plant species	Protein Name	Gene ID		Protein Name	Gene ID		Protein Name	Gene ID
Triticum aestivum	TaTPP1-A	TraesCS1A02G210400.1	Brachypodium distachyon	BdTPPA	Bradi3g32970.1	Glycine max	GmTPP1	Glyma14g34610.2
	TaTPP1-B	TraesCS1B02G224300.2		BdTPPB	Bradi1g27470.1		GmTPP2	Glyma12g00790.1
	TaTPP1-D	TraesCS1D02G213700.1		BdTPPC	Bradi3g50810.1		GmTPP3	Glyma11g38230.1
	TaTPP2-A	TraesCS2A02G161000.1		BdTPPD	Bradi5g17890.1		GmTPP4	Glyma06g10990.1
	TaTPP2-B	TraesCS2B02G187000.1		BdTPPE	Bradi3g35590.1		GmTPP5	Glyma06g47630.1
	TaTPP2-D	TraesCS2D02G168100.1		BdTPPF	Bradi4g29030.1		GmTPP6	Glyma06g13170.2
	TaTPP3-A	TraesCS2A02G161100.1		BdTPPG	Bradi3g58960.1		GmTPP7	Glyma04g11250.1
	TaTPP3-B	TraesCS2B02G187100.1		BdTPPH	Bradi1g60950.1		GmTPP8	Glyma04g41651.1
	TaTPP3-D	TraesCS2D02G168200.1		BdTPPI	Bradi1g45480.1		GmTPP9	Glyma04g13880.3
	TaTPP4-A	TraesCS2A02G161200.1		BdTPPJ	Bradi1g21420.1		GmTPP10	Glyma08g14590.2
	TaTPP4-B	TraesCS2B02G187200.1	Oryza sativa	OsTPP1	LOC_Os02g44230.1		GmTPP11	Glyma17g14780.1
	TaTPP4-D	TraesCS2D02G168300.1		OsTPP2	LOC_Os10g40550.1		GmTPP12	Glyma13g01910.2
	TaTPP5-A	TraesCS2A02G167100.1		OsTPP3	LOC_Os07g43160.1		GmTPP13	Glyma05g31350.1
	TaTPP5-B	TraesCS2B02G193300.1		OsTPP4	LOC_Os02g51680.1		GmTPP14	Glyma03g09026.1
	TaTPP6-A	TraesCS2A02G412100.1		OsTPP5	LOC_Os04g46760.1		GmTPP15	Glyma09g36570.3
	TaTPP6-B	TraesCS2B02G430700.1		OsTPP6	LOC_Os08g31630.1		GmTPP16	Glyma16g02870.2
	TaTPP6-D	TraesCS2D02G409300.1		OsTPP7	LOC_Os09g20390.1		GmTPP17	Glyma18g02160.1
	TaTPP7-A	TraesCS3A02G085700.1		OsTPP8	LOC_Os06g11840.1	Populus trichocarpa	PtTPP1	Potri.003G112400.1
	TaTPP7-D	TraesCS3D02G085800.1		OsTPP9	LOC_Os03g26910.1		PtTPP2	Potri.007G090900.1
	TaTPP8-A	TraesCS5A02G190000.1		OsTPP10	LOC_Os07g30160.1		PtTPP3	Potri.015G126900.1
	TaTPP8-B	TraesCS5B02G193100.1		OsTPP11	LOC_Os12g09060.1		PtTPP4	Potri.002G094500.1
	TaTPP8-D	TraesCS5D02G200800.1		OsTPP12	LOC_Os08g25410.1		PtTPP5	Potri.005G077200.1
	TaTPP9-A	TraesCS6A02G248400.1	Zea mays	ZmTPPA	GRMZM2G178546		PtTPP6	Potri.001G120500.1
	TaTPP9-B	TraesCS6B02G276300.1		ZmTPPB	GRMZM2G112830		PtTPP7	Potri.012G001000.1
	TaTPP9-D	TraesCS6D02G230500.1		ZmTPPC	GRMZM2G347280		PtTPP8	Potri.012G126100.1
	TaTPP10-A	TraesCS6A02G301800.1		ZmTPPD	GRMZM2G140078	Solanum tuberosum	StTPP1	PGSC0003DMP400016764
	TaTPP10-B	TraesCS6B02G330900.1		ZmTPPE	GRMZM2G174396		StTPP2	PGSC0003DMP400024374
	TaTPP10-D	TraesCS6D02G281100.1		ZmTPPF	GRMZM2G055150		StTPP3	PGSC0003DMP400024452
	TaTPP11-A	TraesCS7A02G180800.1		ZmTPPG	GRMZM2G151044		StTPP4	PGSC0003DMP400035835
	TaTPP11-B	TraesCS7B02G085800.1		ZmTPPH	GRMZM2G080354		StTPP5	PGSC0003DMP400062124
	TaTPP11-D	TraesCS7D02G182600.1		ZmTPPI	GRMZM2G014729		StTPP6	PGSC0003DMP400016035
Arabidopsis thaliana	AtTPPA	AT5G51460		ZmTPPJ	GRMZM2G117564		StTPP7	PGSC0003DMP400008495
	AtTPPB	AT1G78090		ZmTPPK	GRMZM5G840145	Solanum lycopersicum	SlTPP1	Solyc03g007290.2.1
	AtTPPC	AT1G22210	Sorghum bicolor	SbTPP1	Sb01g029590.1		SlTPP2	Solyc03g083960.2.1
	AtTPPD	AT1G35910		SbTPP2	Sb01g033800.1		SlTPP3	Solyc04g054930.2.1
	AtTPPE	AT2G22190		SbTPP3	Sb02g023260.1		SlTPP4	Solyc04g072920.2.1
	AtTPPF	AT4G12430		SbTPP4	Sb02g039790.1		SlTPP5	Solyc04g082550.1.1
	AtTPPG	AT4G22590		SbTPP5	Sb02g039810.1		SlTPP6	Solyc06g060600.1.1
	AtTPPH	AT4G39770		SbTPP6	Sb02g039820.1		SlTPP7	Solyc08g079060.2.1
	AtTPPI	AT5G10100		SbTPP7	Sb04g027650.1	Vitis vinifera	VvTPP1	GSVIVT01001275001
	AtTPPJ	AT5G65140		SbTPP8	Sb04g032740.1		VvTPP2	GSVIVT01004775001
Hordeum vulgare	HvTPP1	MLOC_4115.1		SbTPP9	Sb07g020100.1		VvTPP3	GSVIVT01005878001
	HvTPP2	MLOC_53783.1		SbTPP10	Sb10g007770.1		VvTPP4	GSVIVT01009010001
	HvTPP3	MLOC_59991.1					VvTPP5	GSVIVT01018628001
	HvTPP4	AK250397.1					VvTPP5	GSVIVT01027085001
	HvTPP5	AK365065					VvTPP6	GSVIVT01028707001
	HvTPP6	AK368155

## Sheet: Table S7
Table S7. The synteny relationships of wheat TPP genes with different plant species
Species	Wheat genes name	Wheat genes ID	Syntenic genes
Rice	TaTPP1-A	TraesCS1A02G210400.1	Os10t0553300-01
	TaTPP1-B	TraesCS1B02G224300.2	Os10t0553300-01
	TaTPP1-D	TraesCS1D02G213700.1	Os10t0553300-01
	TaTPP3-D	TraesCS2D02G168200.1	Os03t0386500-01
	TaTPP6-A	TraesCS2A02G412100.1	Os02t0661100-01
	TaTPP6-A	TraesCS2A02G412100.1	Os04t0554000-00
	TaTPP6-B	TraesCS2B02G430700.1	Os02t0661100-01
	TaTPP6-B	TraesCS2B02G430700.1	Os04t0554000-00
	TaTPP6-D	TraesCS2D02G409300.1	Os04t0554000-00
	TaTPP8-A	TraesCS5A02G190000.1	Os08t0409100-01
	TaTPP8-D	TraesCS5D02G200800.1	Os09t0369400-01
	TaTPP9-A	TraesCS6A02G248400.1	Os02t0661100-01
	TaTPP9-A	TraesCS6A02G248400.1	Os04t0554000-00
	TaTPP9-B	TraesCS6B02G276300.1	Os02t0661100-01
	TaTPP9-D	TraesCS6D02G230500.1	Os02t0661100-01
	TaTPP9-D	TraesCS6D02G230500.1	Os04t0554000-00
	TaTPP10-A	TraesCS6A02G301800.1	Os02t0753000-01
	TaTPP10-B	TraesCS6B02G330900.1	Os02t0753000-01
	TaTPP10-B	TraesCS6B02G330900.1	Os06t0222100-00
	TaTPP10-D	TraesCS6D02G281100.1	Os02t0753000-01
	TaTPP10-D	TraesCS6D02G281100.1	Os06t0222100-00
	TaTPP11-A	TraesCS7A02G180800.1	Os06t0222100-00
	TaTPP11-B	TraesCS7B02G085800.1	Os02t0753000-01
	TaTPP11-B	TraesCS7B02G085800.1	Os06t0222100-00
	TaTPP11-D	TraesCS7D02G182600.1	Os02t0753000-01
	TaTPP11-D	TraesCS7D02G182600.1	Os06t0222100-00
Brachypodium	TaTPP1-A	TraesCS1A02G210400.1	PNT67855
	TaTPP1-B	TraesCS1B02G224300.2	PNT67855
	TaTPP1-D	TraesCS1D02G213700.1	PNT67855
	TaTPP2-A	TraesCS2A02G161000.1	KQK15241
	TaTPP2-A	TraesCS2A02G161000.1	KQK21468
	TaTPP3-B	TraesCS2B02G187100.1	KQK15241
	TaTPP3-D	TraesCS2D02G168200.1	KQK15241
	TaTPP3-D	TraesCS2D02G168200.1	KQK21468
	TaTPP6-A	TraesCS2A02G412100.1	KQJ83966
	TaTPP6-B	TraesCS2B02G430700.1	PNT69180
	TaTPP6-B	TraesCS2B02G430700.1	KQJ83966
	TaTPP6-D	TraesCS2D02G409300.1	PNT69180
	TaTPP6-D	TraesCS2D02G409300.1	KQJ83966
	TaTPP8-D	TraesCS5D02G200800.1	KQJ98224
	TaTPP9-A	TraesCS6A02G248400.1	PNT69180
	TaTPP9-A	TraesCS6A02G248400.1	KQJ83966
	TaTPP9-B	TraesCS6B02G276300.1	PNT69180
	TaTPP9-D	TraesCS6D02G230500.1	PNT69180
	TaTPP9-D	TraesCS6D02G230500.1	KQJ83966
	TaTPP10-A	TraesCS6A02G301800.1	KQK01866
	TaTPP10-B	TraesCS6B02G330900.1	KQK01866
	TaTPP10-D	TraesCS6D02G281100.1	KQK18917
	TaTPP10-D	TraesCS6D02G281100.1	KQK01866
	TaTPP11-A	TraesCS7A02G180800.1	KQK18917
	TaTPP11-B	TraesCS7B02G085800.1	KQK18917
	TaTPP11-D	TraesCS7D02G182600.1	KQK18917
	TaTPP11-D	TraesCS7D02G182600.1	KQK01866
Arabidopsis	TaTPP2-A	TraesCS2A02G161000.1	AT4G39770.1
	TaTPP2-B	TraesCS2B02G187000.1	AT4G39770.1
	TaTPP2-D	TraesCS2D02G168100.1	AT4G39770.1
	TaTPP10-A	TraesCS6A02G301800.1	AT5G65140.1
	TaTPP10-B	TraesCS6B02G330900.1	AT4G39770.1
	TaTPP10-B	TraesCS6B02G330900.1	AT5G65140.1
	TaTPP10-D	TraesCS6D02G281100.1	AT4G39770.1
	TaTPP10-D	TraesCS6D02G281100.1	AT5G65140.1
	TaTPP11-A	TraesCS7A02G180800.1	AT1G78090.1
	TaTPP11-A	TraesCS7A02G180800.1	AT5G65140.1
	TaTPP11-B	TraesCS7B02G085800.1	AT1G78090.1
	TaTPP11-D	TraesCS7D02G182600.1	AT1G78090.1
	TaTPP11-D	TraesCS7D02G182600.1	AT5G65140.1
Barley	TaTPP1-A	TraesCS1A02G210400.1	HORVU1Hr1G053770.2
	TaTPP1-B	TraesCS1B02G224300.2	HORVU1Hr1G053770.2
	TaTPP1-D	TraesCS1D02G213700.1	HORVU1Hr1G053770.2
	TaTPP2-A	TraesCS2A02G161000.1	HORVU2Hr1G029290.1
	TaTPP2-B	TraesCS2B02G187000.1	HORVU2Hr1G029290.1
	TaTPP2-D	TraesCS2D02G168100.1	HORVU2Hr1G029290.1
	TaTPP6-A	TraesCS2A02G412100.1	HORVU2Hr1G097300.2
	TaTPP6-A	TraesCS2A02G412100.1	HORVU6Hr1G063370.1
	TaTPP6-B	TraesCS2B02G430700.1	HORVU2Hr1G097300.2
	TaTPP6-B	TraesCS2B02G430700.1	HORVU6Hr1G063370.1
	TaTPP6-D	TraesCS2D02G409300.1	HORVU2Hr1G097300.2
	TaTPP6-D	TraesCS2D02G409300.1	HORVU6Hr1G063370.1
	TaTPP7-A	TraesCS3A02G085700.1	HORVU3Hr1G015310.1
	TaTPP7-D	TraesCS3D02G085800.1	HORVU3Hr1G015310.1
	TaTPP8-A	TraesCS5A02G190000.1	HORVU5Hr1G058300.1
	TaTPP8-D	TraesCS5D02G200800.1	HORVU5Hr1G058300.1
	TaTPP9-A	TraesCS6A02G248400.1	HORVU2Hr1G097300.2
	TaTPP9-A	TraesCS6A02G248400.1	HORVU6Hr1G063370.1
	TaTPP9-B	TraesCS6B02G276300.1	HORVU2Hr1G097300.2
	TaTPP9-D	TraesCS6D02G230500.1	HORVU2Hr1G097300.2
	TaTPP9-D	TraesCS6D02G230500.1	HORVU6Hr1G063370.1
	TaTPP10-A	TraesCS6A02G301800.1	HORVU6Hr1G074960.2
	TaTPP10-A	TraesCS6A02G301800.1	HORVU7Hr1G037140.1
	TaTPP10-B	TraesCS6B02G330900.1	HORVU6Hr1G074960.2
	TaTPP10-B	TraesCS6B02G330900.1	HORVU7Hr1G037140.1
	TaTPP10-D	TraesCS6D02G281100.1	HORVU6Hr1G074960.2
	TaTPP10-D	TraesCS6D02G281100.1	HORVU7Hr1G037140.1
	TaTPP11-A	TraesCS7A02G180800.1	HORVU6Hr1G074960.2
	TaTPP11-A	TraesCS7A02G180800.1	HORVU7Hr1G037140.1
	TaTPP11-B	TraesCS7B02G085800.1	HORVU6Hr1G074960.2
	TaTPP11-B	TraesCS7B02G085800.1	HORVU7Hr1G037140.1
	TaTPP11-D	TraesCS7D02G182600.1	HORVU6Hr1G074960.2
	TaTPP11-D	TraesCS7D02G182600.1	HORVU7Hr1G037140.1
Maize	TaTPP1-A	TraesCS1A02G210400.1	Zm00001d047110_T001
	TaTPP1-B	TraesCS1B02G224300.2	Zm00001d047110_T001
	TaTPP1-D	TraesCS1D02G213700.1	Zm00001d047110_T001
	TaTPP2-A	TraesCS2A02G161000.1	Zm00001d052227_T001
	TaTPP6-A	TraesCS2A02G412100.1	Zm00001d017502_T001
	TaTPP6-B	TraesCS2B02G430700.1	Zm00001d017502_T001
	TaTPP6-D	TraesCS2D02G409300.1	Zm00001d017502_T001
	TaTPP8-A	TraesCS5A02G190000.1	Zm00001d032298_T002
	TaTPP8-A	TraesCS5A02G190000.1	Zm00001d020272_T001
	TaTPP8-D	TraesCS5D02G200800.1	Zm00001d032298_T002
	TaTPP8-D	TraesCS5D02G200800.1	Zm00001d020272_T001
	TaTPP9-A	TraesCS6A02G248400.1	Zm00001d017502_T001
	TaTPP9-B	TraesCS6B02G276300.1	Zm00001d017502_T001
	TaTPP10-A	TraesCS6A02G301800.1	Zm00001d052227_T001
	TaTPP10-A	TraesCS6A02G301800.1	Zm00001d018082_T001
	TaTPP10-B	TraesCS6B02G330900.1	Zm00001d052227_T001
	TaTPP10-B	TraesCS6B02G330900.1	Zm00001d018082_T001
	TaTPP10-D	TraesCS6D02G281100.1	Zm00001d052227_T001
	TaTPP10-D	TraesCS6D02G281100.1	Zm00001d018082_T001
	TaTPP10-D	TraesCS6D02G230500.1	Zm00001d017502_T001
	TaTPP11-A	TraesCS7A02G180800.1	Zm00001d052227_T001
	TaTPP11-A	TraesCS7A02G180800.1	Zm00001d018082_T001
	TaTPP11-B	TraesCS7B02G085800.1	Zm00001d052227_T001
	TaTPP11-B	TraesCS7B02G085800.1	Zm00001d018082_T001
	TaTPP11-D	TraesCS7D02G182600.1	Zm00001d052227_T001
	TaTPP11-D	TraesCS7D02G182600.1	Zm00001d018082_T001
Sorghum	TaTPP1-A	TraesCS1A02G210400.1	PAC:1952642
	TaTPP1-B	TraesCS1B02G224300.2	PAC:1952642
	TaTPP1-D	TraesCS1D02G213700.1	PAC:1952642
	TaTPP2-B	TraesCS2B02G187000.1	PAC:1959471
	TaTPP2-D	TraesCS2D02G168100.1	PAC:1959471
	TaTPP3-B	TraesCS2B02G187100.1	PAC:1959470
	TaTPP3-D	TraesCS2D02G168200.1	PAC:1953169
	TaTPP3-D	TraesCS2D02G168200.1	PAC:1959470
	TaTPP6-A	TraesCS2A02G412100.1	PAC:1968090
	TaTPP6-B	TraesCS2B02G430700.1	PAC:1968090
	TaTPP8-D	TraesCS5D02G200800.1	PAC:1975957
	TaTPP9-A	TraesCS6A02G248400.1	PAC:1968090
	TaTPP9-B	TraesCS6B02G276300.1	PAC:1968090
	TaTPP9-D	TraesCS6D02G230500.1	PAC:1968090
	TaTPP10-A	TraesCS6A02G301800.1	PAC:1967445
	TaTPP10-B	TraesCS6B02G330900.1	PAC:1967445
	TaTPP10-D	TraesCS6D02G281100.1	PAC:1983104
	TaTPP10-D	TraesCS6D02G281100.1	PAC:1967445
	TaTPP11-A	TraesCS7A02G180800.1	PAC:1983104
	TaTPP11-B	TraesCS7B02G085800.1	PAC:1983104
	TaTPP11-D	TraesCS7D02G182600.1	PAC:1983104
	TaTPP11-D	TraesCS7D02G182600.1	PAC:1967445

## Sheet: Table S8
Table S8. Details of the calculated secondary structure elements TaTPPs by SOPMA
	Protein Name	Alpha helix (Hh)	Extended strand (Ee)	Beta turn (Tt)	Random coil (Cc)	310 helix	Pi helix	Beta bridge	Bend region	Ambiguous states	Other states
TraesCS1A02G210400.1	TaTPP1-A	0.357	0.1522	0.0787	0.4121	0	0	0	0	0	0
TraesCS1B02G224300.2	TaTPP1-B	0.3836	0.1507	0.0662	0.3995	0	0	0	0	0	0
TraesCS1D02G213700.1	TaTPP1-D	0.3937	0.168	0.0735	0.3648	0	0	0	0	0	0
TraesCS2A02G161000.1	TaTPP2-A	0.4566	0.1597	0.0812	0.3025	0	0	0	0	0	0
TraesCS2B02G187000.1	TaTPP2-B	0.419	0.1508	0.0754	0.3547	0	0	0	0	0	0
TraesCS2D02G168100.1	TaTPP2-D	0.4497	0.1453	0.0698	0.3352	0	0	0	0	0	0
TraesCS2A02G161100.1	TaTPP3-A	0.4637	0.1341	0.0754	0.3268	0	0	0	0	0	0
TraesCS2B02G187100.1	TaTPP3-B	0.4413	0.1425	0.0754	0.3408	0	0	0	0	0	0
TraesCS2D02G168200.1	TaTPP3-D	0.4637	0.1453	0.0754	0.3156	0	0	0	0	0	0
TraesCS2A02G161200.1	TaTPP4-A	0.4525	0.1397	0.0894	0.3184	0	0	0	0	0	0
TraesCS2B02G187200.1	TaTPP4-B	0.4134	0.1508	0.0838	0.352	0	0	0	0	0	0
TraesCS2D02G168300.1	TaTPP4-D	0.4388	0.1378	0.0765	0.3469	0	0	0	0	0	0
TraesCS2A02G167100.1	TaTPP5-A	0.4016	0.1807	0.0964	0.3213	0	0	0	0	0	0
TraesCS2B02G193300.1	TaTPP5-B	0.4383	0.1503	0.0877	0.3238	0	0	0	0	0	0
TraesCS2A02G412100.1	TaTPP6-A	0.4027	0.1432	0.0703	0.0838	0	0	0	0	0	0
TraesCS2B02G430700.1	TaTPP6-B	0.3917	0.1556	0.0694	0.3833	0	0	0	0	0	0
TraesCS2D02G409300.1	TaTPP6-D	0.3892	0.1459	0.0676	0.3973	0	0	0	0	0	0
TraesCS3A02G085700.1	TaTPP7-A	0.4467	0.1447	0.0832	0.3255	0	0	0	0	0	0
TraesCS3D02G085800.1	TaTPP7-D	0.4298	0.149	0.0993	0.3219	0	0	0	0	0	0
TraesCS5A02G190000.1	TaTPP8-A	0.4316	0.1528	0.0724	0.3432	0	0	0	0	0	0
TraesCS5B02G193100.1	TaTPP8-B	0.4799	0.1421	0.0724	0.3056	0	0	0	0	0	0
TraesCS5D02G200800.1	TaTPP8-D	0.4638	0.1394	0.0697	0.3271	0	0	0	0	0	0
TraesCS6A02G248400.1	TaTPP9-A	0.3737	0.1532	0.078	0.3952	0	0	0	0	0	0
TraesCS6B02G276300.1	TaTPP9-B	0.3737	0.1532	0.086	0.3871	0	0	0	0	0	0
TraesCS6D02G230500.1	TaTPP9-D	0.3683	0.164	0.0887	0.379	0	0	0	0	0	0
TraesCS6A02G301800.1	TaTPP10-A	0.3966	0.137	0.0649	0.4014	0	0	0	0	0	0
TraesCS6B02G330900.1	TaTPP10-B	0.4226	0.1818	0.0835	0.312	0	0	0	0	0	0
TraesCS6D02G281100.1	TaTPP10-D	0.4228	0.168	0.0759	0.3333	0	0	0	0	0	0
TraesCS7A02G180800.1	TaTPP11-A	0.4321	0.1634	0.0859	0.3186	0	0	0	0	0	0
TraesCS7B02G085800.1	TaTPP11-B	0.4286	0.1566	0.0714	0.3434	0	0	0	0	0	0
TraesCS7D02G182600.1	TaTPP11-D	0.4077	0.1543	0.0826	0.3554	0	0	0	0	0	0

## Sheet: Table S9
Table S9. Validation of TaTPP protein structures
Protein ID	Protein Name	Residues in favoured region	Residues in allowed region	Residues in outlier region	Aliphatic Index	Instability Index	Sequence Identity	Sequence similarity	Coverage	Residues within 4 Ao
TraesCS1A02G210400.1	TaTPP1-A	0.9088	0.975	0.0246	83.91	46.35	0.346	0.37	0.69	ASP 121 A;ASP 123 A;ASP 325 A
TraesCS1B02G224300.2	TaTPP1-B	0.9053	0.975	0.0246	86.32	47.92	0.346	0.37	0.6	ASP 178 A;ASP 180 A;ASP 382 A
TraesCS1D02G213700.1	TaTPP1-D	0.9018	0.982	0.0175	84.13	45.29	0.3498	0.37	0.69	ASP 121 A;ASP 123 A;ASP 325 A
TraesCS2A02G161000.1	TaTPP2-A	0.9522	1	0	79.3	34.73	0.3435	0.37	0.73	ASP 108 A;ASP 110 A;ASP 300 A
TraesCS2B02G187000.1	TaTPP2-B	0.9487	0.996	0.0037	82.6	35.64	0.3422	0.37	0.73	ASP 109 A;ASP 111 A;ASP 301 A
TraesCS2D02G168100.1	TaTPP2-D	0.9412	1	0	80.42	35.52	0.3473	0.38	0.73	ASP 109 A;ASP 111 A;ASP 301 A
TraesCS2A02G161100.1	TaTPP3-A	0.9535	1	0	79.61	35.67	0.3373	0.37	0.7	ASP 109 A;ASP 111 A;ASP 301 A
TraesCS2B02G187100.1	TaTPP3-B	0.9449	1	0	79.61	33.2	0.3473	0.37	0.73	ASP 109 A;ASP 111 A;ASP 301 A
TraesCS2D02G168200.1	TaTPP3-D	0.9485	0.996	0.0037	79.08	34.77	0.3321	0.37	0.73	ASP 109 A;ASP 111 A;ASP 301 A
TraesCS2A02G161200.1	TaTPP4-A	0.9635	0.996	0.0036	79.86	35.05	0.3371	0.37	0.74	ASP 109 A;ASP 111 A;ASP 301 A
TraesCS2B02G187200.1	TaTPP4-B	0.9451	0.996	0.0037	79.86	32.59	0.3384	0.37	0.73	ASP 109 A;ASP 111 A;ASP 301 A
TraesCS2D02G168300.1	TaTPP4-D	0.952	1	0	82.65	39.59	0.3372	0.37	0.67	ASP 143 A;ASP 145 A;ASP 335 A
TraesCS2A02G167100.1	TaTPP5-A	0.9344	0.992	0.0082	75.9	43.34	0.3431	0.37	0.96	ASP 4 A;ASP 6 A;ASP 192 A
TraesCS2B02G193300.1	TaTPP5-B	0.9639	1	0	85.64	45.14	0.332	0.37	0.44	ASP 314 A;ASP 316 A;ASP 502 A
TraesCS2A02G412100.1	TaTPP6-A	0.9275	0.986	0.0145	83.46	49.54	0.3523	0.38	0.71	ASP 114 A;ASP 116 A;ASP 308 A
TraesCS2B02G430700.1	TaTPP6-B	0.9422	0.989	0.0108	82.21	51.27	0.3409	0.37	0.71	ASP 114 A;ASP 116 A;ASP 308 A
TraesCS2D02G409300.1	TaTPP6-D	0.9384	0.986	0.0145	84.27	55.74	0.3523	0.37	0.71	ASP 114 A;ASP 116 A;ASP 309 A
TraesCS3A02G085700.1	TaTPP7-A	0.952	0.996	0.004	83.67	36.82	0.3374	0.37	0.44	ASP 308 A;ASP 310 A;ASP 494 A
TraesCS3D02G085800.1	TaTPP7-D	0.9478	0.992	0.008	77.4	32.8	0.3306	0.37	0.42	ASP 339 A;ASP 341 A;ASP 525 A
TraesCS5A02G190000.1	TaTPP8-A	0.9485	0.978	0.0221	79.81	41.99	0.3523	0.37	0.71	ASP 116 A;ASP 118 A;ASP 306 A
TraesCS5B02G193100.1	TaTPP8-B	0.9485	0.978	0.0221	79.81	41.35	0.3523	0.37	0.71	ASP 116 A;ASP 118 A;ASP 306 A
TraesCS5D02G200800.1	TaTPP8-D	0.9485	0.978	0.0221	79.81	42.04	0.3523	0.37	0.71	ASP 116 A;ASP 118 A;ASP 306 A
TraesCS6A02G248400.1	TaTPP9-A	0.9151	0.973	0.027	85.65	48.98	0.3684	0.38	0.66	ASP 121 A;ASP 123 A;ASP 316 A
TraesCS6B02G276300.1	TaTPP9-B	0.9203	0.982	0.0181	85.89	49.51	0.365	0.38	0.71	ASP 121 A;ASP 123 A;ASP 316 A
TraesCS6D02G230500.1	TaTPP9-D	0.9275	0.978	0.0217	86.42	49.53	0.3688	0.38	0.71	ASP 121 A;ASP 123 A;ASP 316 A
TraesCS6A02G301800.1	TaTPP10-A	0.9403	0.996	0.0037	72.28	44.89	0.3598	0.38	0.63	ASP 116 A;ASP 118 A;ASP 302 A
TraesCS6B02G330900.1	TaTPP10-B	0.9405	1	0	77.69	42.6	0.3614	0.38	0.61	ASP 156 A;ASP 158 A;ASP 342 A
TraesCS6D02G281100.1	TaTPP10-D	0.9366	0.996	0.0037	76.99	37.81	0.3598	0.38	0.72	ASP 116 A;ASP 118 A;ASP 302 A
TraesCS7A02G180800.1	TaTPP11-A	0.9574	1	0	81.39	50.69	0.3622	0.38	0.7	ASP 110 A;ASP 112 A;ASP 296 A
TraesCS7B02G085800.1	TaTPP11-B	0.9535	1	0	79.09	50.16	0.3701	0.39	0.7	ASP 110 A;ASP 112 A;ASP 296 A
TraesCS7D02G182600.1	TaTPP11-D	0.9535	1	0	79.56	51.06	0.3701	0.39	0.7	ASP 110 A;ASP 112 A;ASP 296 A

## Sheet: Table S10
Table S10. Frequency of all identified Cis-Regulatory Elements (CREs) in different TaTPPs promoters
	Group I: Core				Group II: Stress																																												Group III: Cellular
Gene name	AT~TATA-box	TATA-box	CAAT-box	TATA	3-AF1 binding site	ABRE4	ACE	ATCT-motif	Box 4	AE-box	Box II	LAMP-element	Pc-CMA2c	TCCC-motif	TCT-motif	GTGGC-motif	GATA-motif	I-box	GT1-motif	ABRE3a	MRE	Sp1	chs-CMA1a	ATC-motif	LTR	MBS	DRE core	as-1	TC-rich repeats	W box	box S	CCAAT-box	Myb	MYB	MYB-like sequence	Myb-binding site	MYB recognition site	Myc	MYC	STRE	WRE3	WUN-motif	Unnamed__1	Unnamed__8	GC-motif	ARE	AT-rich sequence	plant_AP-2-like	AAGAA-motif
TaTPP1A	0	3	3	0	0	1	0	0	2	0	0	0	0	0	0	0	1	1	1	1	0	1	0	0	1	2	0	3	0	1	0	3	2	3	0	2	3	0	3	3	0	0	2	0	3	2	0	0	1
TaTPP1B	0	3	3	0	0	0	0	0	1	0	0	0	0	2	0	0	1	1	1	0	0	3	0	0	1	2	0	3	0	1	0	3	3	3	0	2	3	0	3	3	0	0	1	0	3	2	0	0	1
TaTPP1D	0	3	3	0	0	0	0	0	1	0	1	0	0	1	0	0	1	1	1	0	0	3	0	0	1	2	0	3	0	1	0	3	3	3	0	2	3	0	3	3	0	0	3	0	3	2	0	0	1
TaTPP2A	2	3	3	1	0	3	0	1	0	1	1	0	1	0	0	0	0	2	0	3	0	2	0	0	0	0	0	1	0	0	1	2	1	3	1	0	2	0	2	3	2	0	3	1	1	3	0	0	3
TaTPP2B	3	3	3	0	0	2	0	1	1	0	0	0	1	0	2	0	1	2	0	2	1	2	0	0	0	0	1	1	1	0	0	1	1	2	1	0	1	0	2	2	2	3	3	0	1	3	0	0	3
TaTPP2D	2	3	3	1	0	3	0	1	0	0	0	0	1	0	1	0	1	1	0	3	0	2	0	0	0	0	0	3	0	0	1	2	2	3	3	1	2	0	3	3	1	0	3	1	1	3	0	0	3
TaTPP3A	2	3	3	0	0	1	0	1	1	0	0	0	0	2	0	0	0	0	0	1	0	1	0	0	1	0	1	3	1	0	0	3	1	2	0	0	3	0	3	1	1	0	1	0	1	3	0	0	1
TaTPP3B	3	3	3	0	0	0	1	1	1	0	0	0	1	2	0	0	1	1	0	0	0	1	0	0	2	0	0	1	0	0	0	2	0	3	0	0	2	0	3	1	2	0	2	0	1	3	0	0	2
TaTPP3D	3	3	3	0	0	3	0	0	2	0	0	0	1	1	0	0	0	0	0	3	1	1	0	0	2	0	0	1	0	0	0	2	1	2	0	0	2	1	3	1	2	0	3	0	1	3	0	0	2
TaTPP4A	2	3	3	0	0	1	0	0	0	0	0	0	1	1	2	0	0	1	2	1	0	1	0	0	1	1	0	1	0	0	0	0	1	2	0	1	0	0	1	3	1	0	2	0	3	3	0	0	1
TaTPP4B	2	3	3	0	0	1	0	0	1	0	0	0	1	0	0	0	0	1	1	1	0	1	0	0	1	0	0	1	0	1	1	0	0	3	1	1	0	0	1	1	1	3	2	0	0	3	0	0	1
TaTPP4D	2	3	3	0	0	0	0	0	0	0	0	0	1	1	0	0	1	0	0	0	0	3	0	0	1	0	0	1	0	0	0	1	1	3	1	2	1	0	2	3	1	1	2	0	1	2	0	1	2
TaTPP5A	0	3	3	0	0	0	0	0	1	2	0	0	0	0	0	1	0	0	1	0	0	0	0	0	0	0	0	1	1	1	0	0	0	3	1	1	0	0	3	1	0	0	1	1	0	0	0	0	1
TaTPP5B	0	3	3	2	0	0	0	0	3	0	0	0	0	0	0	0	0	1	0	0	0	0	0	0	0	2	0	3	0	0	0	0	3	1	0	0	0	0	3	3	0	1	1	0	0	3	1	0	2
TaTPP6A	3	3	3	0	1	1	0	1	1	2	0	0	0	1	0	0	0	0	1	1	1	0	0	0	1	0	0	3	0	0	0	0	0	2	1	1	0	0	3	3	1	0	3	0	0	3	0	0	3
TaTPP6B	3	3	3	0	0	1	0	1	1	1	0	0	0	1	0	0	0	0	1	1	1	0	0	0	3	0	0	3	0	0	0	0	0	1	1	0	0	0	3	3	0	0	3	0	0	3	0	0	3
TaTPP6D	3	3	3	0	1	1	0	0	1	1	0	0	0	1	0	0	0	0	1	1	2	0	0	0	3	0	0	3	0	0	0	0	1	3	2	2	0	0	3	3	1	0	3	0	0	3	0	0	1
TaTPP7A	3	3	3	0	0	1	2	0	2	0	0	1	0	1	0	0	1	0	2	1	0	0	1	0	0	0	0	0	0	0	0	0	1	2	2	0	0	1	3	3	2	1	1	0	0	0	0	0	1
TaTPP7D	3	3	3	0	0	0	0	0	0	0	0	0	0	1	0	0	2	0	0	0	0	0	1	0	0	1	1	2	0	1	1	0	3	3	1	1	0	0	3	3	2	0	2	0	0	1	0	0	1
TaTPP8A	3	3	3	0	0	0	0	0	2	1	0	0	0	0	0	0	1	1	0	0	1	3	0	0	0	0	0	3	0	0	0	1	0	0	0	0	1	0	3	2	2	0	3	0	2	2	0	0	2
TaTPP8B	1	3	3	1	0	2	0	0	3	1	0	0	0	0	0	0	2	1	1	2	0	3	0	0	2	1	1	0	0	1	0	1	1	3	0	0	1	1	2	3	3	2	2	0	2	1	0	0	3
TaTPP8D	2	3	3	0	0	2	0	0	0	1	0	0	0	0	0	0	2	2	1	2	0	3	0	0	2	1	0	1	0	1	0	0	2	3	0	0	0	0	3	3	1	0	3	0	2	3	0	0	0
TaTPP9A	0	3	3	0	0	0	0	0	3	0	0	0	0	0	0	0	1	0	2	0	1	0	0	0	1	1	0	2	1	1	0	0	3	3	1	1	0	1	3	3	0	0	2	0	1	0	0	0	2
TaTPP9B	0	3	3	0	0	0	0	0	1	0	0	0	0	0	1	0	0	0	3	0	1	0	0	0	1	0	0	2	1	1	0	0	3	3	3	1	0	0	3	3	0	1	3	0	1	0	0	0	1
TaTPP9D	0	3	3	0	0	0	0	0	3	0	0	0	0	0	2	0	0	0	3	0	1	0	0	0	2	0	1	3	1	1	0	0	2	3	3	1	0	0	3	3	0	0	2	0	1	0	0	0	3
TaTPP10A	1	3	3	1	0	2	0	0	0	2	0	0	0	1	0	0	0	0	1	2	0	2	0	0	2	3	1	3	0	0	0	0	3	3	2	1	0	0	2	2	2	0	3	0	0	1	0	0	2
TaTPP10B	0	3	3	1	0	3	0	0	0	1	0	0	0	1	0	0	0	1	0	3	0	1	0	0	1	0	0	2	0	0	1	1	0	3	1	2	1	0	3	3	2	0	3	0	2	2	0	0	0
TaTPP10D	2	3	3	0	0	2	0	0	0	0	0	0	0	1	0	0	1	1	0	2	0	2	0	1	2	2	1	1	0	0	0	0	2	3	2	0	0	0	3	3	2	0	3	0	2	1	0	0	1
TaTPP11A	0	3	3	0	0	0	0	0	0	2	0	0	0	1	0	0	0	0	0	0	0	1	0	0	1	0	1	2	0	2	0	1	1	3	0	2	1	0	3	3	1	0	3	0	0	1	1	0	0
TaTPP11B	0	3	3	0	0	0	0	0	1	0	0	0	0	1	0	0	1	1	0	0	0	0	0	0	1	0	1	3	0	0	1	1	3	2	0	1	1	0	3	2	2	1	0	0	0	2	0	0	1
TaTPP11D	0	3	3	0	0	0	0	0	0	2	0	0	0	2	0	0	0	0	0	0	1	1	0	0	2	0	1	3	0	3	0	1	1	3	0	2	1	0	3	3	0	1	1	0	1	1	0	0	0
[truncated: 43 more columns]

[truncated: 2 more sheets: Table S11, Table S12]
